# Supplementary material for: Genomic subtypes of breast cancer identified by array-comparative genomic hybridization display distinct molecular and clinical characteristics
Source: Breast Cancer Res. 2010 Jun 24;12(3):R42. doi: 10.1186/bcr2596 (PMC2917037; doi:10.1186/bcr2596)
Supplement: Additional file 2 — An Excel table listing the 133 significant GISTIC regions. [file bcr2596-S2.xls]

## Sheet: SupplementaryTable1.txt
Additional File 2. Characteristics of the 133 identified GISTIC-regions
Cytoband	Aberration Type	Region*	GISTIC q-value	Start BAC	Stop BAC
1p36.33	Amplification	chr1:1-3148787	0.00040877	RP11-34P13	CTD-2634M20
1p36.32	Deletion	chr1:4150383-4831219	3.01e-39	RP11-118P10	RP11-236D20
1p35.3	Deletion	chr1:27740679-28749294	2.67e-05	RP11-427O24	RP13-485J14
1p34.2	Amplification	chr1:42565321-43351517	3.22e-08	RP11-105J15	RP11-35J13
1p21.3	Deletion	chr1:97619729-100650339	2.42e-20	RP11-626C12	RP11-4A7
1q22	Amplification	chr1:151071186-152354572	7.77e-15	RP11-749D14	RP11-313J15
1q32.1	Amplification	chr1:201991026-202525814	1.12e-104	RP11-371H5	RP11-580K21
1q42.2	Amplification	chr1:230226482-230993121	0.00023158	RP11-759I12	RP11-347H11
2p25.1	Deletion	chr2:10086803-13898212	3.83e-07	RP11-55I18	RP11-11J23
2p15	Amplification	chr2:61266743-62656677	0.0012122	RP11-607B19	RP11-342G13
2q22.2	Deletion	chr2:141416427-144256507	1.7e-26	RP11-664P7	RP11-393I7
2q35	Amplification	chr2:219455876-220400836	0.0020247	RP11-96D18	RP11-338C18
2q37.3	Deletion	chr2:240054589-241463731	4.23e-13	RP11-546M8	CTD-2036A16
3p25.3	Amplification	chr3:9512372-10185999	0.0033795	RP11-728O11	RP11-412A7
3p21.31	Deletion	chr3:47365875-48403624	2.67e-05	RP11-8D2	RP11-808N18
3p14.1	Deletion	chr3:66951289-68455957	6.32e-67	RP11-798M1	RP11-607B7
3q26.2	Amplification	chr3:170844150-173277479	9.8e-13	RP11-655C17	RP11-468N7
4p16.3	Amplification	chr4:1082846-2031519	1.75e-06	RP11-20I20	RP11-262P20
4p16.3	Deletion	chr4:2320000-2920267	0.0010295	RP11-118L8	RP11-167G4
4p15.2	Deletion	chr4:23884868-24678357	4.64e-32	RP11-332E21	RP11-597M5
4q13.3	Amplification	chr4:73495658-74770787	0.00070915	RP11-99H14	RP11-647I12
4q35.2	Deletion	chr4:187387914-188846899	3.92e-55	RP11-452D14	RP11-630J22
5p15.33	Amplification	chr5:72312-1866636	1.01e-34	RP11-811I15	CTD-2296H22
5p15.33	Deletion	chr5:1766576-2168059	0.0081159	CTD-2296H22	CTD-2335P10
5q12.1	Deletion	chr5:58626702-59826530	6.38e-47	RP11-144A9	RP11-546M4
5q23.2	Deletion	chr5:125838199-126225973	6.89e-06	RP11-44G23	RP11-747J5
5q34	Deletion	chr5:162736912-166054539	8.45e-15	RP11-1O12	RP11-191K11
5q35.2	Amplification	chr5:176130144-177008440	2.23e-11	RP11-435O23	RP11-563H3
6p25.1	Deletion	chr6:4965535-5437064	8.3e-08	RP11-284B11	RP11-47I6
6p24.2	Amplification	chr6:10937981-11419717	6.1e-06	RP11-48D18	RP11-263D22
6p21.32	Amplification	chr6:33269195-33650566	8.97e-14	RP11-731H1	RP11-674H1
6q16.2	Deletion	chr6:97486061-99710885	1.51e-56	RP11-793C18	RP11-686H23
6q21	Amplification	chr6:106938532-107580314	3.93e-09	RP11-274K18	RP11-753M13
6q23.3	Amplification	chr6:135092504-135936848	0.014474	RP11-775K6	RP11-751F23
6q27	Deletion	chr6:167297143-169851684	1.06e-10	RP11-339J14	RP11-784B23
7p22.3	Deletion	chr7:40844-2306310	1.7e-08	CTD-2245C5	RP11-103E6
7p22.3	Amplification	chr7:40844-2048097	1.47e-15	CTD-2245C5	RP11-414M15
7q11.23	Amplification	chr7:71225446-73264896	0.009092	CTD-2018O17	RP11-422O1
7q22.1	Amplification	chr7:98913558-100560929	0.00070915	RP11-757A13	RP11-554O7
7q36.1	Deletion	chr7:150959344-151792433	2.78e-12	RP11-796I2	RP11-170E21
7q36.3	Amplification	chr7:157430294-158377124	4.79e-07	RP11-711A5	CTD-2031M22
8p23.2	Deletion	chr8:1740134-3059547	2.42e-172	RP11-439C15	RP11-336N16
8p21.2	Deletion	chr8:24116700-28043623	1.67e-06	RP11-115K10	RP11-415I22
8p12	Amplification	chr8:37365131-37696334	5.35e-45	RP11-621B1	RP11-319J12
8q22.2	Amplification	chr8:101059164-101711723	7.16e-05	RP11-143H8	RP11-753M19
8q24.21	Amplification	chr8:128600813-128957168	1.43e-117	RP11-472A17	CTD-2034C18
8q24.3	Amplification	chr8:144631711-146242964	9.19e-07	CTD-2330C15	CTD-2405B17
9p24.2	Deletion	chr9:2751846-3411245	6.89e-06	RP11-775E12	RP11-658E9
9p21.3	Deletion	chr9:21647433-22522776	1.82e-68	RP11-328C2	RP11-137K20
9p13.3	Amplification	chr9:34263803-34772188	1.91e-09	RP11-75N3	RP11-593F8
9p13.1	Deletion	chr9:38261090-44902257	8.3e-08	RP11-113O24	RP13-628C5
9q33.1	Deletion	chr9:117908739-119078302	2.42e-20	RP11-275H13	RP11-713E12
9q34.3	Deletion	chr9:135492033-136303918	0.0010295	RP11-270D17	RP11-140F11
9q34.3	Amplification	chr9:136197717-137889858	1.77e-14	RP11-307J13	RP11-734A17
10p14	Amplification	chr10:7215213-8509972	4.19e-20	RP11-798H7	RP11-749K24
10p13	Deletion	chr10:16070804-17347576	0.0081159	RP11-479M17	RP11-124N14
10q11.21	Amplification	chr10:43166547-43520921	0.0020247	RP11-260O9	RP11-563A12
10q22.2	Amplification	chr10:76646025-77967422	1.75e-06	RP11-727O24	RP11-382J4
10q23.31	Deletion	chr10:89538420-89979179	2.11e-34	RP11-325O23	RP11-462F4
10q26.3	Deletion	chr10:131987263-135393628	1.06e-10	RP11-139I20	RP11-1065F16
11p15.5	Amplification	chr11:50987-1478016	1.14e-05	RP11-179I12	RP11-685L6
11p15.5	Deletion	chr11:50987-1785280	2.45e-23	RP11-179I12	RP11-295K3
11p13	Amplification	chr11:33426358-34088721	0.0020247	RP11-528E21	RP11-448B9
11q13.1	Deletion	chr11:62999425-64376775	2.67e-05	RP11-660B16	RP11-485O9
11q13.3	Amplification	chr11:69333916-69647936	2.7e-58	RP11-278A17	RP11-626H12
11q13.4	Deletion	chr11:72654899-74409781	0.0029986	RP11-435C18	RP11-147I3
11q13.5	Amplification	chr11:76392326-77062093	8.7e-18	RP11-217K21	RP11-664K4
11q25	Deletion	chr11:131525538-133022696	1.46e-123	CTD-2036E2	RP11-138O22
12p13.31	Amplification	chr12:6120040-6835984	4e-24	RP11-629J17	RP11-663G21
12p13.2	Deletion	chr12:11816362-12873069	2.53e-21	RP11-377E19	RP11-113I21
12q13.13	Deletion	chr12:49858115-50199828	0.0010295	RP11-231E3	RP11-607P23
12q13.13	Amplification	chr12:51747939-52054106	9.19e-07	RP11-1136G11	RP11-541P23
12q15	Amplification	chr12:67447777-68179706	9.31e-10	RP11-797C20	RP11-159A18
12q24.31	Amplification	chr12:122781411-123484930	2.12e-05	CTD-2210D4	RP11-408I18
12q24.32	Deletion	chr12:124810307-128300673	1.98e-18	RP13-597D2	RP11-488K9
13q12.11	Deletion	chr13:17918020-19554055	0.00032801	RP11-77P19	RP11-571C21
13q14.2	Deletion	chr13:46686707-47373965	6.64e-110	RP11-296J9	RP11-192F23
13q34	Deletion	chr13:112897047-113658045	9.69e-05	RP11-347B6	RP11-51H10
13q34	Amplification	chr13:113261409-114117194	9.8e-13	CTD-2225J1	RP11-228M6
14q11.2	Amplification	chr14:22168784-23260000	2.12e-05	RP11-310A23	RP11-500L7
14q12	Deletion	chr14:24378326-25523760	0.0081159	RP11-196H8	RP11-271J10
14q24.3	Deletion	chr14:76772977-77809367	5.54e-51	RP11-493G17	RP11-305H24
14q32.33	Amplification	chr14:103780000-106339477	0.00558	RP11-812G18	RP11-47P23
15q13.1	Deletion	chr15:25725219-29121290	1.31e-45	RP11-268O3	CTD-2006H16
15q15.3	Deletion	chr15:41326419-43400398	0.0081159	RP11-770J2	CTD-2026I2
15q26.3	Deletion	chr15:96455932-96917651	1.7e-08	CTD-2075J16	RP11-424L15
15q26.3	Amplification	chr15:96755736-97511771	3.3e-06	RP11-814E3	RP11-776O12
16p13.3	Amplification	chr16:2232307-3121819	2.7e-52	RP11-294B6	RP11-443P5
16p13.3	Deletion	chr16:3142783-3965511	0.0010295	RP11-680M24	RP11-95J11
16p11.2	Amplification	chr16:30752552-31167107	7.96e-09	RP11-578P11	RP11-683I5
16q12.1	Deletion	chr16:50138946-50904400	2.26e-24	RP11-620F5	RP11-282J11
16q21	Deletion	chr16:59673241-61843160	0.0029986	RP11-23O7	RP11-186J12
16q23.1	Deletion	chr16:77162499-78223305	8.84e-238	RP11-611A9	RP11-152L23
16q24.2	Deletion	chr16:85684077-86224189	6.89e-06	RP11-788A9	CTD-2505I5
16q24.3	Amplification	chr16:87147647-88779889	2.12e-05	RP11-325B2	RP11-356C4
17p13.3	Deletion	chr17:52192-1944896	0.00032801	CTD-2326F1	RP11-164K15
17p13.1	Amplification	chr17:6990306-7459912	6.1e-06	RP11-558E15	RP13-626G5
17p12	Deletion	chr17:11316275-11804192	1.76e-142	RP11-271N1	RP11-629O10
17q11.2	Amplification	chr17:24124322-24796574	1.03e-19	RP11-154P20	RP11-802D6
17q11.2	Deletion	chr17:27997288-28369711	0.00032801	RP11-148J13	RP11-44D22
17q12	Amplification	chr17:34946406-35204942	1.16e-127	RP11-689B15	RP11-909L6
17q21.31	Deletion	chr17:38495017-38829234	1.06e-10	CTD-2234O23	RP11-1401J9
17q21.33	Amplification	chr17:45275746-45609989	2.95e-34	RP11-699K15	RP11-131M15
17q22	Deletion	chr17:47709568-49574410	0.0029986	RP11-379H9	RP11-69D2
17q23.2	Amplification	chr17:56319919-57237421	7.96e-09	RP11-124P2	RP11-672D15
17q25.3	Amplification	chr17:77073553-78398677	1.17e-26	RP13-550B21	RP11-29H22
18p11.31	Deletion	chr18:2913728-3472372	1.76e-11	RP11-571P4	RP11-432E8
18p11.21	Amplification	chr18:12561636-13539774	0.0020247	RP11-749N21	CTD-2039H10
18q21.1	Deletion	chr18:46926935-48119502	2.67e-05	RP11-143A24	RP11-25O3
18q23	Deletion	chr18:73930742-74771957	1.31e-45	RP11-640M23	RP11-703H17
18q23	Amplification	chr18:75216360-76098439	1.77e-14	RP11-7H17	RP11-565D23
19p13.3	Amplification	chr19:23037-1947303	3.99e-14	RP11-519F9	RP11-846C18
19p13.2	Deletion	chr19:8361971-9267119	4.23e-13	CTD-2509P17	RP11-692A12
19p13.2	Amplification	chr19:10258929-10814432	0.014474	RP11-475E8	RP11-20N24
19p13.11	Amplification	chr19:18074761-18846571	4.34e-27	RP11-97A20	CTD-2643B8
19q12	Deletion	chr19:32528933-32599962	0.0081159	RP11-120B19	CTD-2107P18
19q13.12	Amplification	chr19:40663800-41349659	1.77e-14	RP11-238O11	RP11-532B13
19q13.33	Amplification	chr19:53485507-54096448	0.00023158	RP11-678K10	RP11-801D6
19q13.42	Amplification	chr19:60701655-61269560	8.59e-34	RP11-528E9	RP11-94C6
19q13.43	Deletion	chr19:62484597-63368540	2.67e-05	RP11-764N9	RP11-354N17
20p13	Deletion	chr20:79870-2614519	0.0029986	RP1-82O2	RP11-185L6
20p13	Amplification	chr20:3481335-3935051	4.79e-07	RP11-35K4	RP11-666H23
20p12.1	Deletion	chr20:14032063-14520336	1.4e-16	RP11-158K16	RP11-280O9
20q11.21	Amplification	chr20:29644114-30352253	7.16e-05	RP11-702M8	RP11-611G17
20q13.33	Amplification	chr20:60937867-62434349	5.75e-60	RP11-166C8	RP11-350G15
21q21.1	Deletion	chr21:14822549-16218378	6.12e-14	RP11-641G16	RP11-268F23
21q22.3	Amplification	chr21:44984260-45424949	1.6e-27	RP13-587D21	RP11-452O8
21q22.3	Deletion	chr21:45838466-46926492	9.69e-05	RP11-48G23	RP11-457P7
22q11.21	Deletion	chr22:14440103-17642266	6.89e-06	CTD-2177M20	RP11-800B2
22q11.23	Amplification	chr22:20376399-23228209	0.00023158	RP11-794K20	RP11-20P18
22q13.1	Amplification	chr22:36133954-37566778	0.00558	RP11-136J17	RP11-704C5
22q13.31	Deletion	chr22:43651577-46090938	2.05e-76	RP11-673D6	RP11-607P17
22q13.33	Amplification	chr22:48456823-49441620	2.01e-13	RP11-329B15	CTD-3018K1
* Genomic coordinates in hg17 build.
